# Supplementary material for: Quantitative Proteogenomic Characterization of Inflamed Murine Colon Tissue Using an Integrated Discovery, Verification, and Validation Proteogenomic Workflow
Source: Proteomes. 2022 Apr 14;10(2):11. doi: 10.3390/proteomes10020011 (PMC9036229; doi:10.3390/proteomes10020011)
Supplement: Supplementary file 1 [file proteomes-10-00011-s001.zip]

Archive with 1 entries (1 files):
- proteomes-1596773-supplementary.pdf
